# Supplementary material for: Molecular Characterization of Microtubule Affinity-Regulating Kinase4 from Sus scrofa and Promotion of Lipogenesis in Primary Porcine Placental Trophoblasts
Source: Int J Mol Sci. 2019 Mar 9;20(5):1206. doi: 10.3390/ijms20051206 (PMC6429113; doi:10.3390/ijms20051206)
Supplement: Supplementary file 1 [file ijms-20-01206-s001.zip]

Archive with 8 entries (6 files):
- ijms-447478-SI/
- ijms-447478-SI/Supplementary Materials-R/
- ijms-447478-SI/Supplementary Materials-R/Figure S1.doc
- ijms-447478-SI/Supplementary Materials-R/Figure S2.doc
- ijms-447478-SI/Supplementary Materials-R/Figure S3.doc
- ijms-447478-SI/Supplementary Materials-R/Figure S4.doc
- ijms-447478-SI/Supplementary Materials-R/Figure S5.doc
- ijms-447478-SI/Supplementary Materials-R/Table S1.doc
